# Supplementary material for: Registered Clinical Trials of Ayahuasca and DMT: A Scoping Review
Source: Clin Pharmacol Ther. 2026 May 8;120(1):94–108. doi: 10.1002/cpt.70311 (PMC13264465; doi:10.1002/cpt.70311)
Supplement: Supplementary file 7 — File S3. [file CPT-120-94-s005.xlsx]

## Sheet: Dataset
Study ID	Official title	Status	Phase	Conditions	Harmonised conditions	Experimental groups	Primary goal	Intervention details	Intervention arms	Main intervention drug	Intervention family	Dose	Administration route	Sex	Accepts healthy volunteers	Age	Minimum age	Maximum age	Enrollment	Design	Study type	Study start year	Primary completion date	Study completion	Inclusion and exclusion criteria	Primary outcome measures	Secondary outcome measures	Other outcome measures	Description	Location	Sponsor	Sponsor category	University/company	Additional notes
NCT04711915	Fixed Order, Open-Label, Dose-Escalation Study of DMT in Humans	Active, not recruiting	Phase 1	Major Depressive Disorder, Depression	Major Depressive Disorder, Depression	1. Low DMT dose (0.1 mg/kg DMT), 2. Moderate DMT dose (0.3 mg/kg DMT)	DMT safety and efficacy in healthy participants and those with MDD	Low dose DMT (0.1mg/kg), moderate dose DMT (0.3mg/kg), both administered intravenously; Drug: 0.1 mg/kg Dimethyltryptamine (DMT) Drug: 0.3 mg/kg Dimethyltryptamine (DMT)	Drug: 0.1 mg/kg Dimethyltryptamine (DMT) Drug: 0.3 mg/kg Dimethyltryptamine (DMT)	DMT	DMT	0.1mg/kg, 0.3mg/kg	Intravenous	All	yes	21 Years to 65 Years (Adult, Older Adult )	21	65	30 (estimated)	Design Details Primary Purpose: Other Allocation: Non-Randomized Interventional Model: Crossover Assignment Interventional Model Description: Healthy individuals and patients with major depressive disorder will participate in this study. Subjects will receive 0.1 mg/kg and 0.3 mg/kg DMT in a fixed order across 2 test days. Masking: None (Open Label)	Interventional	2021-03-17 (actual)	2026-07-01 (estimated)	2026-12-01 (estimated)	Healthy controls inclusion criteria: Medically healthy, Psychiatrically healthy Healthy controls exclusion criteria: Unstable medical conditions, Psychiatric illness Depression inclusion criteria: Medically healthy, Diagnosis of major depressive disorder Depression exclusion criteria: Unstable medical conditions	Change in Blood Pressure, Change in Heart Rate, Change in Psychedelic Effects, Change in Anxiety, Drug Reinforcing Effects, Overall Tolerability assessed by the VAS	NA	NA	The results of this study will inform the doses to be used in a larger, double-blind, randomized, placebo-controlled, crossover study. Since the goal of the open label study is to inform the double-blind, randomized, placebo-controlled study, the investigators are citing the hypothesis of the latter solely for providing context. The investigators hypothesize that the administration of DMT will re…	West Haven, Connecticut, United States, 06516	Yale University	Academic/Hospitals	Biological Studies Unit at the VA Connecticut Healthcare System, Yale School of Medicine
NCT04716335	Neurodynamics of Prosocial Emotional Processing Following Serotonergic Stimulation With N,N-Dimethyltryptamine (DMT) and Harmine in Healthy Subjects	Completed	Phase 1	Emotions, Mood, Cognitive Function 1, Social, Empathy	Healthy	1. Harmine + DMT, 2. Harmine + placebo for DMT, 3. Placebo for harmine + placebo for DMT	Neurodynamics of prosocial emotional processing	Drug: Harmine + DMT, Drug: Harmine + Placebo (DMT), Drug: Placebo (Harmine) + Placebo (DMT)	Drug: DMT; Drug: Harmine; Drug: Placebo (Harmine); Drug: Placebo (DMT)	DMT + harmine	DMT + harmine	NA	NA	Male	yes	20 Years to 40 Years (Adult )	20	40	34 (actual)	Primary Purpose: Basic Science, Allocation: Randomized Interventional Model: Crossover Assignment Masking: Quadruple (Participant, Care Provider, Investigator, Outcomes Assessor)	Interventional	2020-12-01 (actual)	2021-07-19 (actual)	2022-01-10 (actual)	Inclusion Criteria: Willing and capable to give informed consent for the participation in the study after it has been thoroughly explained Little or no previous experiences with psychedelic substances Body mass index (BMI) between 18.5 and 25 Willing to refrain from drinking caffeine 3 days and alcohol the day before testing session, from drinking alcohol and caffeinated drinks at the testing day…	Change in Behavioral Outcome Measures (Social Value Orientation - SVO, Charity Donation Frank Task), Change in Behavioral Outcome Measures (Visuall Oddball, Karaoke Task), Change in Pharmacological-EEG (Lagged Phase Synchronicity), Change in Pharmacological-EEG (Resting State), Change in Pharmacological-EEG	Change in biomarkers: Tryptophan catabolites (TRYCAT), Brain-derived Neurotrophic Factor (BDNF), Hypothalamic-Pituitary-Adrenal Axis (HPA-A), API (DMT, Harmine), Neuroinflammation - Interleukines, Oxidative Stress Markers (Nitric Oxide Synthase), Psychometry: Cognitive Flexibility, MINDSENS, PANAS, CFI, SRQ, MBQ	NA	The aim of the project is to assess brain network dynamics, self-referential information processing and prosociality and learning following the modulation of the serotonin-system by serotonergic-psychoactive compounds.	Zürich, Switzerland, 8032	Psychiatric University Hospital, Zurich	Academic/Hospitals	Psychiatric University Hospital
NCT05901012	Inhaled N,N-Dimethyltryptamine: a Safety and Tolerability Study in Healthy Adults	Completed	Phase 1	Safety Issues, Healthy Volunteers	Healthy	1. Experimental (60mg of vaporized DMT), 2. Placebo comparator (one inhaled dose of 1mg of vaporized DMT)	DMT safety and tolerability in healthy participants	Experimental: 60mg of N,N-Dimethyltryptamine; One inhaled dose of 60mg of vaporized DMT. DMT will be administered using a vaporizer device in a placebo-controlled, double-blind, randomized, monocentric clinical trial design; Placebo Comparator: Placebo-like; One inhaled dose of 1mg of vaporized DMT. DMT will be administered using a vaporizer device in a placebo-controlled, double-blind, randomize…	Drug: N,N-Dimethyltryptamine, Drug: Placebo	DMT	DMT	60mg, 1mg	Inhalation	All	yes	18 Years to 60 Years (Adult)	18	60	25 (actual)	Primary Purpose: Treatment Allocation: Randomized Interventional Model: Crossover Assignment Interventional Model Description: This is a double-blind, randomized, placebo-controlled crossover design. 25 participants will be evaluated, who will undergo two dosing sessions on the same day: with DMT (60 mg, inhaled) and with placebo (1 mg DMT, inhaled). Each session will last approximately 2 hours, …	Interventional	2023-04-26 (actual)	2023-07-17 (actual)	2023-07-17 (actual)	Inclusion Criteria: previous experience with DMT be right-handed healthy volunteers Exclusion Criteria: heart failure liver failure kidney failure uncontrolled high blood pressure history of heart rhythm disorders history of valvular heart disease history of chronic obstructive pulmonary disease (COPD) active or in treatment for bronchial asthma severe obesity coagulation disorders clinical evide…	Systolic Blood Pressure, Diastolic Blood Pressure, Heart rate, Respiratory rate, Oxygen saturation	Plasma level of glucose, total cholesterol, C-reactive protein (CRP), urea, creatinine, aspartate transaminase (AST), alanine transaminase (ALT), cortisol, subjective effects of DMT. Evaluate the subjective effects of DMT by 5D-ASC (5 Dimensions- Altered States of consciousness), HRS (Hallucinogen Rating Scale), MEQ (Questionnaire of Mystical Experiences). Evaluate acute effects on alpha, theta a…	NA	This is a double-blind, randomized, placebo-controlled crossover design. 25 participants will be evaluated, who will undergo two dosing sessions on the same day: with DMT (60 mg, inhaled) and with placebo (1 mg DMT, inhaled). Each session will last approximately 2 hours; the substance order will be randomized.	Natal, RN, Brazil, 59012300	Universidade Federal do Rio Grande do Norte	Academic/Hospitals	Hospital Universitário Onofre Lopes
NCT06927076	Investigating the Role of the Psychedelic Experience in the Antidepressant Response in Patients With Major Depression: a Placebo-controlled Factorial Trial With DMT Masked With Propofol (DMT4D-Study)	Not yet recruiting	Not applicable	Major Depressive Disorder, Psychedelic Experiences	Major Depressive Disorder	1. Experimental (DMT without sedation with propofol), 2. Experimental (DMT with sedation with propofol), 3. Placebo comparator (Placebo without sedation with propofol), 4. Placebo comparator (Placebo with sedation with propofol)	Role of the psychedelic experience in the antidepressant response in MDD	Drug: N,N-Dimethyltryptamine - administration of a 2mg/min DMT perfusion over 20 min; Experimental: DMT without sedation (propofol); Experimental: DMT with sedation (propofol); Placebo Comparator: Placebo (double-blind) without sedation (propofol); Placebo Comparator: Placebo (double-blind) with sedation (propofol); Drug: N,N-Dimethyltryptamine; Drug: Placebo; Procedure: Propofol; Procedure: no s…	Drug: N,N-Dimethyltryptamine Drug: Placebo Procedure: Propofol Procedure: no sedation	DMT (with and without sedation with propofol)	DMT	2mg/min DMT perfusion over 20 min	Intravenous	All	no	21 Years and older (Adult, Older Adult )	21	NA	112 (estimated)	Primary Purpose: Treatment Allocation: Randomized Interventional Model: Parallel Assignment Interventional Model Description: This study uses a randomized, double-blind (DMT vs placebo), placebo-controlled, 2x2 factorial parallel group design. Participants are randomly assigned to DMT or placebo (double-blinded) under either open-label sedation with propofol or no sedation. Assignment to propofol…	Interventional	2025-07 (estimated)	2029-03 (estimated)	2029-03 (estimated)	Inclusion Criteria: Participants must meet DSM-5 criteria for MDD of at least moderate severity (MADRS>20). Participants either currently do not use antidepressants or are treated with a stable dose for at least 4 weeks prior to randomization. Age ≥ 21 years old. Sufficient understanding of the German language. Able to understand the study procedures and risks and willing to adhere to the protoco…	Long term changes in depressive symptoms (MADRS)	Short term changes in depressive symptoms (MADRS), Changes in depressive symptoms (BDI), Changes in anxiety (STAI), Changes of clinical global impression (CGI-S), Changes of clinical global impression (CGI-I), Changes in quality of life (WHOQOL-bref), Persisting positive and negative effects (PEQ), Acute subjective effects (5D-ASC), Subjective Effects Rating (SES), Psychedelic Experience Scale (P…	NA	Major depressive disorder (MDD) affects nearly 20% of people, but current treatments-both pharmacological and psychotherapeutic-have limited efficacy, especially for mild to severe cases. Psychedelics like LSD, psilocybin, and DMT are being explored as alternative therapies, with studies showing promising antidepressant effects. However, it is unclear whether these benefits stem from their acute …	Basel, Switzerland, 4031	University Hospital, Basel, Switzerland	Academic/Hospitals	University Hospital Basel
NCT04353024	Effects of Dimethyltryptamine (DMT) in Healthy Subjects: A Placebo-controlled Cross-over Study	Completed	Phase 1	Healthy	Healthy	1. Placebo comparator (Bolus of 0 mg DMT + perfusion of 0 mg/min DMT over 60 min, resulting in a total dose of 0 mg DMT), 2. Experimental low dose (Intravenous bolus of 0 mg DMT + perfusion of 0.6 mg/min DMT over 90 min, resulting in a total dose of 54 mg DMT), 3. Experimental low dose with bolus (Intravenous bolus of 15 mg DMT + perfusion of 0.6 mg/min DMT over 90 min, resulting in a total dose …	Dose-response and tolerability of DMT in healthy participants	Placebo Comparator: Placebo Bolus of 0 mg DMT + perfusion of 0 mg/min DMT over 60 min, resulting in a total dose of 0 mg DMT; Experimental: Low dose Intravenous bolus of 0 mg DMT + perfusion of 0.6 mg/min DMT over 90 min, resulting in a total dose of 54 mg DMT; Experimental: Low dose with bolus Intravenous bolus of 15 mg DMT + perfusion of 0.6 mg/min DMT over 90 min, resulting in a total dose of …	Drug: Dimethyltryptamine (DMT) Drug: Saline	DMT	DMT	0 mg, 54 mg, 69 mg, 90 mg, 115 mg	Intravenous	All	yes	25 Years to 65 Years (Adult, Older Adult )	25	65	31 (actual)	Primary Purpose: Basic Science Allocation: Randomized Interventional Model: Crossover Assignment Interventional Model Description: Double-blind, placebo-controlled, 5-period cross-over design with 4 different doses of DMT and placebo Masking : Quadruple (Participant, Care Provider, Investigator, Outcomes Assessor)	Interventional	2021-06-18 (actual)	2022-08-29 (actual)	2022-09-22 (actual)	Inclusion Criteria: Age between 25 and 65 years old Sufficient understanding of the German language Understanding of procedures and risks associated with the study Willing to adhere to the protocol and signing of the consent form Willing to refrain from the consumption of illicit psychoactive substances during the study Abstaining from xanthine-based liquids from the evenings prior to the study s…	Altered states of consciousness profile - Assessed once on each study day via 5 Dimensions of Altered States of Consciousness (5D-ASC) scale consisting of 94 items to be rated on a visual analog scale (0-100 mm), with higher values indicating stronger effects., Subjective effect ratings over time - Assessed 22 times on each study day via Subjective Effect Scale (SES), consisting of 4 questions to…	Subjective mood ratings - assessed twice on each study day via the Adjective Mood Rating Scale (AMRS), Mystical-type experiences - assessed once on each study day via States of Consciousness Questionnaire (SCQ), Autonomic effects I - assessed 22 times on each study day via systolic and diastolic blood pressure, Emax, Autonomic effects II - assessed 22 times on each study day via heart rate, Emax,…	NA	N,N-dimethyltryptamine (DMT) is a naturally-occurring psychedelic substance widely used in recreational and spiritual settings in the form of Ayahuasca. Similar to lysergic acid diethylamide (LSD) or psilocybin, DMT is considered a tool to induce an altered state of consciousness of interest in psychological and psychiatric research. Pharmacologically, DMT interacts with the serotonin 5-HT2A rece…	Basel, Basel-Stadt BS, Switzerland, 4031	University Hospital, Basel, Switzerland	Academic/Hospitals	University Hospital Basel
NCT05573568	Inhaled N, N-Dimethyltryptamine: a Phase I Study in Healthy Adults	Completed	Phase 1	Healthy Volunteers	Healthy	1. Experimental Group A - single ascending dose (Administration of up to 2 inhaled doses of DMT within a single day (5 mg, followed by 20 mg) with a 2-hour dose interval (5 subjects)), 2. Experimental Group B - single ascending dose (Administration of up to 2 inhaled doses of DMT within a single day (7.5 mg, followed by 30 mg) with a 2-hour dose interval (5 subjects)), 3. Experimental Group C - s…	Acute and subacute effects of DMT in healthy participants	Experimental: Group A - single ascending dose Administration of up to 2 inhaled doses of DMT within a single day (5 mg, followed by 20 mg) with a 2-hour dose interval (5 subjects); Experimental: Group B - single ascending dose Administration of up to 2 inhaled doses of DMT within a single day (7.5 mg, followed by 30 mg) with a 2-hour dose interval (5 subjects); Experimental: Group C - single asce…	Drug: N,N-Dimethyltryptamine	DMT	DMT	5 mg, followed by 20 mg; 7.5 mg, followed by 30 mg; 10 mg, followed by 40 mg; 12.5 mg, followed by 50 mg; 15 mg, followed by 60 mg	Inhalation	All	yes	18 Years to 65 Years (Adult, Older Adult )	18	65	27 (actual)	Primary Purpose: Treatment Allocation: Non-Randomized Interventional Model: Sequential Assignment Masking: None (Open Label)	Interventional	2022-06-01 (actual)	2022-11-01 (actual)	2022-11-14 (actual)	Inclusion Criteria: prior experience with N,N-Dimethyltryptamine (DMT) present proof of vaccination against COVID-19 (Coronavírus) Exclusion Criteria: heart failure liver failure kidney failure resistant hypertension arrhythmia valvular heart disease chronic obstructive pulmonary disease asthma severe obesity epilepsy pregnancy thyroid disorders family diagnosis or suspicion of genetic monoamine …	Incidence of Treatment-Emergent Adverse Events as clinical and psychiatry symptoms assessed by qualitative medical/clinical-psychiatry evaluation, Systolic and diastolic blood pressure, Heart rate, Respiratory rate, Oxygen saturation	Plasma level of glucose, total cholesterol, C-reactive protein (CRP), urea, creatinine, aspartate transaminase (AST), alanine transaminase (ALT), cortisol, Evaluate the subjective effects of DMT by Hallucinogen Rating Scale (HRS), Evaluate acute effects on cerebral activity using electroencephalography before, during and after the dosing, Assess DMT Plasma Concentration-Time Profile using High-pe…	NA	Participants will receive N, N-Dimethyltryptamine administered in two dosing sessions: an initial low-dose safety session and subsequent intermediate-dose treatment, in a fixed order and 2h apart.	Natal, Rio Grande Do Norte, Brazil, 59012300	Biomind Labs Inc.	Industry (Biotech/Pharma)	Hospital Universitário Onofre Lopes
NCT05829603	Single-blind, Randomized, Two-arm, Dose-response Study of DMT and Harmine in Healthy Subjects	Completed	Phase 1	Healthy	Healthy	1. Experimental Sequence A (Six varying doses of a fixed-combination of Dimethyltryptamin (DMT) and harmine), 2. Experimental Sequence B (Six varying doses of a fixed-combination of Dimethyltryptamin (DMT) and harmine)	Pharmacokinetic and pharmacodynamic profiles in healthy participants	Drug: Dimethyltryptamin (DMT) & Harmine	Drug: Dimethyltryptamin (DMT) & Harmine	DMT + harmine	DMT + harmine	NA	NA	All	yes	25 Years to 45 Years (Adult )	25	45	16 (actual)	Primary Purpose: Other Allocation: Randomized Interventional Model: Parallel Assignment Interventional Model Description: Each participants will be randomized into one of two sequences. Each sequence consists of six study days with a minimum of 1 day between each study day. The differences between the sequences are a) the order of dosages administered to minimize confounding effects through expec…	Interventional	2023-05-05 (actual)	2023-09-17 (actual)	2023-10-17 (actual)	Inclusion Criteria: Willing and capable to give informed consent for the participation in the study after it has been thoroughly explained Willing to refrain from drinking alcohol one day before testing days and caffeinated drinks at the testing days and from consuming psychoactive substances or other medications for 2 weeks before testing days and for the duration of the study Already experience…	Pharmacokinetic parameter "Cmax", Pharmacokinetic parameter "Area under the curve (AUC)", Pharmacokinetic parameter "T1/2", Incidence of Treatment-Emergent Adverse Events, Blood count (Lab biochemistry), Clinical chemistry (Lab biochemistry), Blood coagulation (Lab biochemistry), QT interval (12-lead Electrocardiogram [ECG]), Blood pressure - Dose-dependent changes in systolic and diastolic blood…	Aliveness - Behavioral Task, Heart-rate-Variability, Physical Activity, Sleep Patterns - Wearable device for continuous sensor assessments, Heart-rate-variability - Occurrence of dose-dependent changes in heart-rate-variability assessed by a wearable device, Physical Activity - Occurence of dose-dependent changes in physical activity assessed by a wearable device, Sleep Patterns - Occurence of do…	NA	Participants will undergo a series of six study days with varying doses of DMT and Harmine. The intervention is embedded in controlled environment and continuous psychological support. Pharmacokinetic and pharmacodynamic assessments are obtained over the course of 24 hours on each study visit to estimate dose-exposure relationship and drug-drug-interaction. Additionally, the occurrence of adverse…	Zürich, ZH, Switzerland, 8032	Reconnect Labs	Industry (Biotech/Pharma)	University Hospital of Psychiatry Zurich
NCT05695495	Acute Dose-dependent Effects of DMT-bolus Applications in Healthy Subjects: A Placebo-controlled Cross-over Study (DMT BDR-Study).	Completed	Phase 1	Healthy	Healthy	1. Experimental randomized (In the randomized arm, subjects will be administered intravenous DMT in 4 different bolus doses (5, 10, 15, 20mg) or placebo (saline) in randomized, counter-balanced order. The bolus application will last 45 seconds and be separated by one hour.), 2. Experimental dose escalation (In the dose escalation arm, subjects will be administered a placebo (saline) and a maximum…	Dose-response and subjective and autonomic effects in healthy participants	Subjects will be administered intravenous DMT in 4 different bolus doses or placebo in randomized, counter-balanced order. The bolus applications will be separated by one hour. N,N-Dimethyltryptamine: 5mg, 10mg, 15mg, 20mg, saline; Drug: N,N-Dimethyltryptamine (5mg) Drug: N,N-Dimethyltryptamine (10mg) Drug: N,N-Dimethyltryptamine (15mg) Drug: N,N-Dimethyltryptamine (20mg) Drug: N,N-Dimethyltrypta…	Drug: N,N-Dimethyltryptamine (5mg) Drug: N,N-Dimethyltryptamine (10mg) Drug: N,N-Dimethyltryptamine (15mg) Drug: N,N-Dimethyltryptamine (20mg) Drug: N,N-Dimethyltryptamine (25mg) Drug: Placebo (saline)	DMT	DMT	5mg, 10mg, 15mg, 20mg, 25mg	Intravenous	All	yes	25 Years to 65 Years (Adult, Older Adult )	25	65	36 (actual)	Primary Purpose: Basic Science Allocation: Randomized Interventional Model: Crossover Assignment Interventional Model Description: In the randomized arm, subjects will be administered intravenous DMT in 4 different bolus doses (5, 10, 15, 20mg) or placebo in randomized, counter-balanced order. In the dose escalation arm, subjects will be administered a placebo and a maximum of 5 DMT bolus doses (…	Interventional	2024-06-12 (actual)	2025-02-02 (actual)	2025-03-04 (actual)	Inclusion Criteria: Age between 25 and 65 years old Sufficient understanding of the German language Understanding of procedures and risks associated with the study Willing to adhere to the protocol and signing of the consent form Willing to refrain from the consumption of illicit psychoactive substances during the study Abstaining from xanthine-based liquids from the evenings prior to the study s…	Altered states of consciousness profile (OAV), Subjective effect ratings over time - Participants will be asked by the investigator to repeatedly rate their subjective effects verbally on a Likert scale from 0 to 10 for: "any drug effect", "good drug effect", "bad drug effect", and "fear". Ratings will be performed before and repeatedly after substance administration and will take approximately 3…	Psychedelic experience questionnnaire (PEQ), Near death experience content scale (NDE-C), Spiritual Realms Questionnaire (SRQ), Blood pressure, Heart rate, Plasma level DMT, Urine recovery of DMT, NEO-Five-Factor-Inventory (NEO-FFI), Saarbrücker Personality Questionnaire (SPF), Elliot Humility Scale (EHS).	NA	N,N-dimethyltryptamine (DMT) is a naturally-occurring psychedelic substance widely used in recreational and spiritual settings (Ayahuasca). DMT is considered a tool to induce an altered state of consciousness of interest in psychological and psychiatric research. DMT is rapidly metabolized by monoamine oxidase (MAO) A. Therefore, it is inactive when administered orally and has a very short durati…	Basel, Switzerland, 4056	University Hospital, Basel, Switzerland	Academic/Hospitals	Clinical Pharmacology & Toxicology, University Hospital Basel
NCT06094907	An Open Label Trial of Inhaled N,N-Dimethyltryptamine in Patients With Partial Response in Depression.	Completed	Phase 2	Depressive Disorder, Depression, Unipolar	Depressive Disorder, Depression, Unipolar	1. Experimental (Administration of up to 2 inhaled doses of DMT within a single day (15 mg, followed by 60 mg) with a 1-hour dose interval)	Acute and subacute effects in patients with partial response in depression	Experimental: N,N-Dimethyltryptamine - Administration of up to 2 inhaled doses of DMT within a single day (15 mg, followed by 60 mg) with a 1-hour dose interval.; Drug: N,N-Dimethyltryptamine	Drug: N,N-Dimethyltryptamine	DMT	DMT	15mg, 60mg	Inhalation	All	no	18 Years to 60 Years (Adult )	18	60	14 (actual)	Primary Purpose: Treatment Allocation: N/A Interventional Model: Single Group Assignment Masking: None (Open Label)	Interventional	2023-10-09 (actual)	2024-01-15 (actual)	2024-03-30 (actual)	Inclusion Criteria: Patients in current treatment for depression with a partial response. Exclusion Criteria: heart failure liver failure kidney failure uncontrolled high blood pressure history of heart rhythm disorders history of valvular heart disease history of chronic obstructive pulmonary disease (COPD) active or in treatment for bronchial asthma severe obesity coagulation disorders clinical…	Change in MADRS scores	Change in PHQ-9 scores, Change in BSI scores, Change in MADRS scores 14 days, Change in MADRS scores 1 month, Change in MADRS scores 3 months	Systolic Blood Pressure, Diastolic Blood Pressure, Heart rate, Respiratory rate, Oxygen saturation, Plasma levels of C-reactive protein (CRP), cortisol, brain derived neurotrophic factor, glucose, total cholesterol, urea, creatinine, aspartate transaminase (AST), alanine transaminase (ALT), Evaluate the subjective effects of DMT with 5D-ASC (5 Dimensions - Altered States of consciousness), Evalua…	This is a phase II open-label, single-ascending, fixed-order study to assess the feasibility and efficacy of inhaled N, N-Dimethyltryptamine (DMT) in patients with partial response in depression.	Natal, RN, Brazil, 59012300	Universidade Federal do Rio Grande do Norte	Academic/Hospitals	Hospital Universitário Onofre Lopes
NCT02033707	Phase I Study Characterizing Effects of Hallucinogens and Other Drugs on Mood and Performance	Completed	Phase 1	Healthy	Healthy	1. Experimental - male participants (Hallucinogens and psychoactive substances will be administered via capsule. Results will be compared between male and female participants), 2. Experimental - female participants (Hallucinogens and psychoactive substances will be administered via capsule. Results will be compared between male and female participants). On each of five experimental session partic…	Mood and performance with psychoactive substances in healthy participants	NA - No information on specific doses. Hallucinogens and psychoactive substances will be administered via capsule. Results will be compared between male and female participants. Drug: Hallucinogens and psychoactive substances One of the following or placebo will be given: Hallucinogens: DMT, 4-phosphoryloloxy-N-diethyltryptamine, dipropyltryptamine (DPT), ketamine, dextromethorphan, mescaline, PC…	Drug: Hallucinogens and psychoactive substances	DMT	DMT	NA	Oral	All	yes	21 Years to 50 Years (Adult )	21	50	20 (actual)	Primary Purpose: Basic Science Allocation: Randomized Interventional Model: Parallel Assignment Masking: Triple (Participant, Investigator, Outcomes Assessor)	Interventional	April 2014	2019-02 (actual)	2019-02 (actual)	Inclusion Criteria: Be 21 to 50 years old Have given written informed consent Have a high school level of education Have a self-reported interest in psychedelic drugs and altered states of consciousness Have used classic, serotonergic hallucinogens or dissociative anesthetic hallucinogens (e.g., LSD, psilocybin mushrooms, ayahuasca, ketamine, PCP) without untoward effects. Volunteers must report …	Rating of "Drug Liking" on the End of Day Questionnaire - Volunteer-completed questionnaire assesses the subjective liking of the drug condition for the session.	Hallucinogen Rating Scale - This questionnaire has been used in various studies to characterize the profile of subjective and cognitive effects of various types of drugs classified as hallucinogens	NA	Twenty volunteers between 21-50 years old will each participate in 16 total sessions, including sessions for: screening, preparation, experiment/drug, immediate follow-ups, a 1-month follow-up and 1 post completion urine collection. On each of five experimental session participants will orally ingest capsules of either a placebo or varying doses of one of 18 different psychoactive compounds. Subj…	Baltimore, Maryland, United States, 21224	Johns Hopkins University	Academic/Hospitals	Behavioral Pharmacology Research Unit, Johns Hopkins Bayview Medical Center
NCT05780216	Mindfulness and Psychedelics: A Combined Neurophenomenological and Pharmacological Approach to the Characterization of Mindfulness States in Experienced Meditators	Completed	Phase 1	Healthy Participants	Healthy	1. Experimental (moderate-high DMT + harmine dose, with Mindfulness Intervention in the course of the meditation group retreat), 2. Placebo comparator (Mindfulness Intervention in the course of the meditation group retreat and the administration of the placebo. The placebo consists of pharmaceutically inactive ingredients and additional flavors, and is organoleptically hardly distinguishable from…	Synergistic effects of mindfulness meditation and DMT/harmine in healthy participants	Administration of DMT + harmine (moderate-high dose). The intervention used in this study is a combination of the two main ingredients of ayahuasca, DMT (N,N-dimethyltryptamine) and harmine in purified form.; Drug: DMT + harmine Drug: Placebo	Drug: DMT + harmine Drug: Placebo	DMT + harmine	DMT + harmine	NA	Oral	All	yes	25 Years to 60 Years (Adult )	25	60	40 (actual)	Primary Purpose: Basic Science Allocation: Randomized Interventional Model: Parallel Assignment Interventional Model Description: Double-blind, randomized, placebo-controlled, between-subjects study design Masking: Quadruple (Participant, Care Provider, Investigator, Outcomes Assessor)	Interventional	2023-02-20 (actual)	2023-08-05 (actual)	2023-09-15 (actual)	Inclusion Criteria: Willing and capable to give informed consent for the participation in the study after it has been thoroughly explained Not more than little experience with psychedelic substances Experience in Buddhist meditation: participants have a minimum of 1000 hours of lifetime formal meditation practice, e.g. Mahayana (Zen) Theravada (Vipassana) Buddhism or Mahamudra/Dzogchen as primary…	Functional brain connectivity changes in response to DMT-enhanced mindfulness in experienced meditators (rs-fMRI)	Psychometric changes in response to DMT-enhanced mindfulness in experienced meditators - Mystical Experience Questionnaire, Visual Self-Transcendence Scale, Non-dual Awareness Dimensional Assessment Scale-State, Persisting Effects Questionnaire, Toronto Mindfulness Scale, Watts Connectedness Scale,Freiburg Mindfulness Inventory, Gratitude Questionnaire, Psychological Insight Scale, Psy-Flex Quest…	NA	The investigators are doing this project to investigate potential neurophysiological synergy effects between mindfulness meditation and psychedelics. Previous studies have found that both mindfulness and psychedelics like psilocybin modulate neural activity and connectivity of the same brain network. However, little is known about the potential interactions between mindfulness meditation and psyc…	Zurich, Switzerland, 8032	Milan Scheidegger	Individual/Independent Investigators	Psychiatric University Hospital Zurich
NCT06899334	Direct Comparison of Altered States of Consciousness Induced by LSD, Psilocybin, and DMT in a Randomized, Placebo-controlled, Cross-over Trial in Healthy Participants (LPD-Study)	Recruiting	Phase 1	Healthy	Healthy	1. Experimental - LSD (A moderate to high oral dose of 150 µg LSD will be administered followed by 20 mg intravenous ketanserin after 3 h), 2. Experimental - Psilocybin (A moderate to high oral dose of 30 mg psilocybin will be administered followed by 20 mg intravenous ketanserin after 3 h), 3. Experimental - DMT (A moderate to high, dose-escalating, intravenous infusion up to 2 mg/min DMT will b…	Altered states of consciousness induced by LSD, psilocybin, and DMT in healthy participants	A moderate to high oral dose of 150 µg LSD will be administered followed by 20 mg intravenous ketanserin after 3 h. A moderate to high oral dose of 30 mg psilocybin will be administered followed by 20 mg intravenous ketanserin after 3 h. A moderate to high, dose-escalating, intravenous infusion up to 2 mg/min DMT will be administered followed by 20 mg intravenous ketanserin after 3 h. An oral and…	Drug: LSD Drug: Psilocybin Drug: DMT Drug: Placebo	DMT	DMT	Up to 2 mg/min DMT followed by 20 mg ketanserin intravenously after 3 h	Intravenous	All	yes	25 Years and older (Adult, Older Adult )	25	NA	24 (estimated)	Primary Purpose: Basic Science Allocation: Randomized Interventional Model: Crossover Assignment Interventional Model Description: 4-period, random order, placebo-controlled, double-blind cross-over study Masking: Triple (Participant, Care Provider, Investigator)	Interventional	2025-04-01 (estimated)	2026-08-01 (estimated)	2026-08-01 (estimated)	Inclusion Criteria: Good understanding of the German language Understanding of procedures and risks associated with the study Willing to adhere to the protocol and signing of the consent form Willing to refrain from the consumption of illicit psychoactive substances during the study Willing not to operate heavy machinery within 48 h after administration of a study substance Willing to use effecti…	Altered state of consciousness profile (5D-ASC)	Subjective effects Visual Analog Scales (VASs) - Visual Analog Scales assessing the intensity and duration of subjective effects on a scale from 0 - 100 percent with higher scores representing more intense effects., Mystical-type experiences (PES) - 100-item Psychedelic Experience Questionnaire/Scale (PES100) is rated on a six-point scale., Mystical-type experiences (PAE-PS-ext) - Phenomenologica…	NA	Lysergic acid diethylamide (LSD), psilocybin, and N,N-dimethyltryptamine (DMT) are serotonergic hallucinogens (psychedelics) and currently investigated as therapeutic tools for the treatment of various psychiatric disorders. They are usually administered in a dose range which induces an alteration of consciousness via the stimulation of the serotonin (5-HT)2A receptor. However, there are differen…	Basel, Switzerland, 4056	University Hospital, Basel, Switzerland	Academic/Hospitals	University Hospital, Basel, Switzerland
NCT06070649	The Potential Therapeutic Effects of Psychedelic, N, N-dimethyltryptamine (DMT), on Alcohol Use Disorder (AUD)	Not yet recruiting	Phase 1	Alcohol Use Disorder (AUD), Alcohol-Related Disorders, Alcohol Use	Alcohol Use Disorder (AUD), Alcohol-Related Disorders, Alcohol Use	1. Active comparator - Group 1 (Moderate dose DMT, Bolus of 0.3mg/kg/min DMT (5min) + Normal Saline infusion (60 min), with psychotherapy), 2. Active comparator - Group 2 (Low dose DMT, Bolus of 0.2 mg/kg/min DMT (5 min) + 0.01mg/kg/min infusion (60 min), with psychotherapy), 3. Placebo comparator - Group 3 (Bolus of 25 mg Diphenhydramine (5 min) + Normal Saline infusion (60 min) with psychothera…	Safety, tolerability and efficacy of DMT and psychotherapy on alcohol use disorder	Active Comparator: Group 1 Bolus of 0.3mg/kg/min DMT (5min) + Normal Saline infusion (60 min) - Drug: 0.3mg/kg/min Dimethyltryptamine + Normal Saline infusion (Moderate dose DMT). Active Comparator: Group 2 Bolus of 0.2 mg/kg/min DMT (5 min) + 0.01mg/kg/min infusion (60 min) - Drug: 0.2 mg/kg/min + Dimethyltryptamine 0.01mg/kg/min infusion (Low dose DMT). Placebo Comparator: Group 3 Bolus of 25 m…	Drug: 0.3mg/kg/min Dimethyltryptamine + Normal Saline infusion Drug: 0.2 mg/kg/min + Dimethyltryptamine 0.01mg/kg/min infusion Drug: 25 mg Diphenhydramine (5 min) + Normal Saline	DMT	DMT	0.3mg/kg/min DMT (5min), 0.2 mg/kg/min DMT (5 min) + 0.01mg/kg/min infusion (60 min)	Intravenous	All	no	21 Years to 65 Years (Adult, Older Adult )	21	65	63 (estimated)	Primary Purpose: Other Allocation: Randomized Interventional Model: Parallel Assignment Masking: Double (Participant, Investigator)	Interventional	2025-07-15 (estimated)	2025-08-01 (estimated)	2025-08-01 (estimated)	Inclusion Criteria: Diagnostic and Statistical Manual of Mental Disorders-5th edition (DSM-5) diagnosis of Alcohol Use Disorder Medically healthy Ability to provide consent Exclusion Criteria: Unstable medical conditions	Safety and tolerability of DMT in women and men with AUD - Systematic Assessment for Treatment Emergent Effects (SAFTEE) and MedDRA will be used weekly for 8 weeks to assess safety and tolerability of DMT in women and men with AUD., The effects of DMT, plus psychotherapy, on alcohol consumption - We will assess the desire of participants to drink alcohol in an experimental setting using the Alcoh…	The relationship between acute psychedelic effects of DMT and alcohol consumption - Mystical Experience Questionnaire (MEQ), Ego-Dissolution Inventory (EDI); The long-term effects of a single dose of DMT, plus psychotherapy, on alcohol consumption over the subsequent 8 weeks - Timeline Followback (TLFB) approach, Stages of Change Readiness and Treatment Eagerness Scale (SOCRATES), Substance use d…	NA	This study is a placebo-controlled, randomized, double blind, clinical trial to investigate the safety, tolerability and efficacy of the psychedelic dimethyltryptamine (DMT), in addition to a short course of psychotherapy, on Alcohol Use Disorder (AUD). The investigators hypothesize that relative to control (0.2 mg/kg/min + Dimethyltryptamine 0.01mg/kg/min infusion plus psychotherapy), a single p…	New Haven, Connecticut, United States, 06519	Yale University	Academic/Hospitals	Connecticut Mental Health Center
NCT06252506	Molecular Imaging Study of Harmine/DMT: a Basic Research Approach	Completed	Phase 1	Neuropharmacological Investigation of Ayahuasca Constituents DMT and Harmine	Healthy	1. Experimental - Placebo first, intervention second (Participants allocated to this arm receive placebo on their first study day and DMT + harmine on the second study day.), 2. Experimental - Intervention first, placebo second (Participants allocated to this arm receive DMT + harmine on their first study day and placebo on the second study day)	Acute cerebrometabolic effects of harmine/DMT in healthy participants	NA Experimental: Placebo first, intervention second. Participants allocated to this arm receive placebo on their first study day and the active drug under investigation on the second study day. Drug: N,N-dimethyltryptamine (DMT) + harmine. DMT and harmine are the two most abundant chemicals in the Amazonian hallucinogenic plant brew, Ayahuasca, which is used traditionally in spiritual and healing…	Drug: N,N-dimethyltryptamine (DMT) + harmine Drug: Placebo	DMT + harmine	DMT + harmine	NA	Oral	Male	yes	25 Years to 45 Years (Adult )	25	45	17 (actual)	Primary Purpose: Basic Science Allocation: Randomized Interventional Model: Crossover Assignment Masking: Single (Participant)	Interventional	2024-01-22 (actual)	2025-02-17 (actual)	2025-03-05 (actual)	Inclusion Criteria: Between 25-45 years old Good command of the German language Willing and capable to give consent for the participation in the study after it has been thoroughly explained Willing and capable to comply with all study requirements Body mass index (BMI) between 18.5 and 35 Previous experience with psychedelics, but not in the past three months Willing to abstain from alcohol, caff…	Change from baseline in cerebral metabolic rate for glucose (CMRglc) - Differences in CMRglc during a placebo PET scan vs. active-drug PET scan are measured.	Blood Glucose levels, Plasma concentrations of DMT, harmine, and their metabolites, Aliveness Task, Acute Subjective Effects, Blood pressure, Heart rate, Challenging Experiences - Challenging Experiences Questionnaire, Mystical Experience - Mystical Experience Questionnaire, Emotional Breakthrough - Emotional Breakthrough Inventory, Altered States of Consciousness - Altered States of Consciousnes…	NA	The few reports on effects of psychedelic substances on cerebral metabolic rate (CMRglc) indicate increases (psilocybin; human FDG-PET) or decreases (LSD, rat autoradiography; 5-MeO-DMT rat autoradiography). There are no reports of effects of DMT and/or harmine on cerebral energy metabolism. The primary objective of this study is thus to assess acute cerebrometabolic effects of harmine/DMT in hea…	Bern, Switzerland, 3010; Zurich, Switzerland, 8032	Insel Gruppe AG, University Hospital Bern	Academic/Hospitals	Department of Nuclear Medicine, Bern University Hospital; Psychiatric University Hospital Zurich
NCT06671977	Phase 1 Study of the Safety, Tolerability, Electrophysiological Effects and Efficacy of DMT in Humans	Recruiting	Phase 1	Major Depression Disorder, Depression	Major Depression Disorder, Depression	1. Active comparator - Low dose DMT (10 mg slow intravenous push (bolus) over 5 minutes and then 0.01 mg/kg/min for 55 minutes), 2. Active comparator - Medium dose DMT (14 mg slow intravenous push (bolus) over 5 minutes and then 0.015 mg/kg/min for 55 minutes), 3. Active comparator - Medium dose THC (0.5 mg over 5 minutes and then 2 mg over and 55 minutes), 4. Placebo comparator, 5. Active compar…	Safety and efficacy of DMT in individuals with depression and healthy controls	Active Comparator: 10 mg slow intravenous push (bolus) over 5 minutes and then 0.01 mg/kg/min for 55 minutes - Low dose DMT; Active Comparator: 14 mg slow intravenous push (bolus) over 5 minutes and then 0.015 mg/kg/min for 55 minutes - Medium Dose DMT; Active Comparator: 0.5 mg over 5 minutes and then 2 mg over and 55 minutes - THC-Medium Dose; Placebo Comparator: Placebo - Drug: DMT-Medium Dose…	Drug: DMT-Medium Dose Drug: DMT-Low Dose Drug: THC-Medium Dose Drug: THC-Low Dose	DMT	DMT	10 mg over 5 minutes and then 0.01 mg/kg/min for 55 minutes, 14 mg over 5 minutes and then 0.015 mg/kg/min for 55 minutes.	Intravenous	All	yes	21 Years to 65 Years (Adult, Older Adult)	21	65	60 (estimated)	Primary Purpose: Other Allocation: Randomized Interventional Model: Crossover Assignment Interventional Model Description: Healthy individuals and individuals with current major depression will participate in 2 dosing sessions separated by 4 weeks, during which they will receive placebo, low dose DMT, medium dose DMT, low dose THC and medium dose THC. Subjects will be prepared for the dosing sess…	Interventional	2025-03-14 (actual)	2027-12-01 (estimated)	2027-12-01 (estimated)	Inclusion Criteria: Males and females Age 21 to 65 years; Body mass index between 18-35 kg/m2; English speaking Able to provide informed consent; Willing to refrain from taking any medications not approved by the study physician; Willing to refrain from using street drugs and alcohol the day before, the day of, and the day after each test session; Negative urine drug screen on the morning of each…	Safety of Physiological indices - Pulse oximetry will be measured continuously, Psychedelic Effects - The 30-item revised Mystical Experience Questionnaire (MEQ30), Psychotomimetic Effects - To capture the effects of DMT/THC/placebo on perception, thought, and sensory processing, participants will be measured using the Psychotomimetic States Inventory, Anxiety - Will be assessed using a visual an…	Expectancy Effects - Subjects will be tested for expectancy effects at screening, and before each dosing session, Adequacy of blinding - Subjects will be asked to guess their treatment assignment, the degree of certainty of their guess and the reason for their guess both immediately after the psychedelic dosing session(s) and at the end of the study, Blood - Blood sample measurements will be repe…	NA	The goal of this phase 1 study is to investigate the safety and efficacy of dimethyltryptamine (DMT) in individuals with depression and healthy controls. We hypothesize that administration of DMT will result in decreases in depression, associated symptoms, and neuroplastic changes in depressed subjects. We expect that DMT will induce changes in neuroplasticity as indexed using electroencephalogra…	West Haven, Connecticut, United States, 06516	Deepak C. D'Souza	Individual/Independent Investigators	Biological Studies Unit at the VA Connecticut Healthcare System, Yale School of Medicine
NCT05559931	A Double-blind, Randomised, Placebo-controlled Study to Evaluate the Pharmacokinetics, Safety and Pharmacodynamics of Ascending Single and Fixed Repeat Intravenous Doses of DMT in Healthy Subjects	Active, not recruiting	Phase 1	Stroke	Healthy	1. Experimental - Part A: Single Dose Active (Subjects will receive a single IV dose of DMT, administered as a bolus loading dose followed by a 6-h infusion. The starting dose will be 1.5 mg bolus, followed by a 0.105 mg/min infusion. Subsequent doses will be based on the safety and tolerability data from previous groups.), 2. Placebo Comparator - Part A: Single Dose Placebo (Subjects will receiv…	Safety and tolerability of DMT in healthy participants	Experimental: Part A: Single Dose Active - Subjects will receive a single IV dose of DMT, administered as a bolus loading dose followed by a 6-h infusion. The starting dose will be 1.5 mg bolus, followed by a 0.105 mg/min infusion. Subsequent doses will be based on the safety and tolerability data from previous groups.; Placebo Comparator: Part A: Single Dose Placebo - Subjects will receive a sin…	Drug: N,N-Dimethyltryptamine Drug: Placebo	DMT	DMT	The starting dose will be 1.5 mg bolus followed by a 0.105 mg/min infusion for 6h. Subjects will receive a total of 6 doses of placebo, given as a bolus loading dose, followed by IV infusion over 6 h, on Days 1, 3, 5, 8, 10, and 12 of a 2-week treatment period. Doses in Experimental Part B to be determined from single dose phase.	Intravenous	All	yes	18 Years to 60 Years (Adult )	18	60	60 (estimated)	Primary Purpose: Treatment Allocation: Randomized Interventional Model: Parallel Assignment Masking: Double (Participant, Investigator)	Interventional	2023-01-13 (actual)	2026-03 (estimated)	2026-03 (estimated)	Inclusion Criteria: Healthy male or female volunteer. Subject must be healthy based on physical examination, medical history, vital signs, and 12-lead ECG. Minor abnormalities in ECG, which are not considered to be of clinical significance by the investigator, are acceptable. Subjects must be healthy based on clinical laboratory tests performed at screening. If the results of the serum chemistry …	Safety and Tolerability: Proportion of subjects with abnormal vital signs, Proportion of subjects with abnormal ECG readings (12-lead ECG), Proportion of subjects with abnormal physical examination findings, percentage of subjects with abnormal haematology, clinical chemistry, coagulation, and urinalysis values, percentage of subjects with local reactions at the injection site, proportion of subj…	DMT - Maximum Plasma Concentration (Cmax), DMT - Time to peak drug concentration (tmax), DMT - Area Under Curve last (AUClast) - Area under the plasma concentration-time curve to the last measurable plasma concentration, DMT - Area Under Curve 0-t (AUC0-t), DMT - Area Under Curve infinity (AUCinf), DMT - %AUCextrap, DMT - Half Life (t1/2), DMT - Clearance (CL)	Psychedelic effects as measured by 5D-ASC - 5-Dimensional Altered States of Consciousness Rating Scale (5D-ASC) will be used to measure potential psychedelic effects during and post infusion, Psychedelic effects as measured by Hallucinogen Rating Scale - Hallucinogen Rating Scale [HRS]) will be used to measure potential psychedelic effects during and post infusion, Neurophysiological and neuropsy…	This study aims to assess the safety and tolerability of single ascending, and fixed repeated doses of N,N-Dimethyltryptamine (DMT) in healthy subjects, when given by intravenous (IV) infusion.	Leiden, Netherlands	Algernon Pharmaceuticals	Industry (Biotech/Pharma)	Centre for Human Drug Research
NCT06180759	Acute Analgesic Effects of DMT on Experimentally Induced Acute Nociceptive Pain, Hyperalgesia and Allodynia in Healthy Participants	Recruiting	Phase 1	Healthy	Healthy	1. Experimental - Intravenous infusion of DMT (A dose rate of 1.2 mg/min will be administered), 2. Active comparator - Intravenous infusion of racemic ketamine (A dose rate of 1.0 mg/min will be administered), 3. Placebo Comparator - Intravenous infusion of placebo (A Placebo (saline infusion) will be administered)	Acute analgesic effects of DMT in healthy participants	Drug: Intravenous infusion of DMT - A dose rate of 1.2 mg/min will be administered; Drug: Intravenous infusion of racemic ketamine - A dose rate of 1.0 mg/min will be administered; Drug: Intravenous infusion of placebo - A Placebo (saline infusion) will be administered.; Drug: Intravenous infusion of DMT; Drug: Intravenous infusion of ketamine; Drug: Intravenous infusion of placebo	Drug: Intravenous infusion of DMT Drug: Intravenous infusion of ketamine Drug: Intravenous infusion of placebo	DMT	DMT	1.2 mg/min	Intravenous	All	yes	25 Years to 75 Years (Adult, Older Adult )	25	75	18 (estimated)	Primary Purpose: Basic Science Allocation: Randomized Interventional Model: Crossover Assignment Interventional Model Description: On 3 separate days, participants will be administered DMT, ketamine or placebo in a randomized, counter-balanced order. Their effect on experimentally induced acute pain will be evaluated and compared. Masking: Triple (Participant, Care Provider, Investigator)	Interventional	2025-01-23 (actual)	2025-08-30 (estimated)	2025-09-28 (estimated)	Inclusion Criteria: Age between 25 and 75 years old Sufficient understanding of the German language Understanding of procedures and risks associated with the study Willing to adhere to the protocol and signing of the consent form Willing to refrain from the consumption of illicit psychoactive substances during the study 6. Willing not to operate heavy machinery for 24 hours after the study sessio…	Numeric rating scale (NRS) scores (0 - 10) - Difference of the cumulative NRS scores (area under the effect curves (AUECs)) between the DMT, ketamine (active-control) and placebo condition. NRS 0 represents "no pain at all" whereas 10 represents "the worst pain ever possible".	Area of hyperalgesia and allodynia - Difference of the cumulative areas of hyperalgesia and allodynia (Area under the effect curves (AUECs), in square centimeters * minutes) between the DMT, ketamine and placebo condition., NRS scores after infusion - Difference of the cumulative NRS scores (Area under the effect curves (AUECs)) between the DMT, ketamine and placebo condition., Association of sub…	NA	Preliminary evidence from case series and small open-label trials suggests that psychedelics may be promising candidates for the treatment of several pain-related diseases such as chronic pain, migraine, cluster headache or phantom limb pain. However, data from rigorously conducted and randomized clinical trials are lacking. Additionally, the potential acute analgesic properties of psychedelics r…	Basel, Switzerland, 4056	University Hospital, Basel, Switzerland	Academic/Hospitals	Clinical Pharmacology & Toxicology, University Hospital Basel
NCT06051721	A Phase 2a, Randomized, Double-Blind, Active-Controlled Study to Assess the Preliminary Clinical Efficacy, Safety, Tolerability, and Pharmacokinetics, of CYB004 in Participants with Generalized Anxiety Disorder (GAD)	Recruiting	Phase 2	Generalized Anxiety Disorder	Generalized Anxiety Disorder	1. Experimental - Arm A: Active (Arm A participants will receive a full dose of CYB004 in 2 of 2 medicine sessions, approximately three weeks apart. All participants will receive supportive EMBARK psychotherapy throughout the study. CYB004 is a synthetic deuterated N, N-Dimethyltryptamine (DMT) analog. Manualized psychotherapy (called EMBARK) performed by facilitators.), 2. Active Comparator - Ar…	Safety, pharmacokinetics, and preliminary clinical efficacy of CYB004 for generalised anxiety disorder	NA Experimental: Arm A: Active Arm A participants will receive a full dose of CYB004 in 2 of 2 medicine sessions, approximately three weeks apart. All participants will receive supportive EMBARK psychotherapy throughout the study. - Drug: CYB004 CYB004 is a synthetic deuterated N, N-Dimethyltryptamine (DMT) analog. Behavioral: Psychotherapy Manualized psychotherapy (called EMBARK) performed by fa…	Drug: CYB004 Behavioral: Psychotherapy	CYB004 (DMT analog)	DMT	NA	NA	All	no	18 Years to 65 Years (Adult, Older Adult )	18	65	36 (estimated)	Primary Purpose: Treatment Allocation: Randomized Interventional Model: Parallel Assignment Masking: Quadruple (Participant, Care Provider, Investigator, Outcomes Assessor)	Interventional	2024-05-10 (actual)	2024-11 (estimated)	2025-02 (estimated)	Inclusion Criteria: Aged between 18 to 65 years, inclusive, at Screening. Has a diagnosis of GAD (as defined in the Diagnostic and Statistical Manual of Mental Disorders, 5th edition [DSM-V] of moderate to severe degree), established through a full psychiatric work up. Has a BMI of 18 to 40.0 kg/m2, inclusive at Screening. Has been on a stable dose of antidepressant/anxiolytic medication (no more…	Hamilton Anxiety Rating Scale (HAM-A) - The HAM-A is a 14-item scale that is used to rate the severity of symptoms of anxiety. Each of the 14 items is defined by a series of symptoms and measures both psychic anxiety (mental agitation and psychological distress) and somatic anxiety (physical complaints related to anxiety). Items are scored from 0 (not present) to 4 (very severe), for a total scor…	Hamilton Depression Scale (HAM-D) - The HAM-D is a validated 17-item questionnaire administered by the clinician used to assess severity of, and change in, depressive symptoms in the past week. The questionnaire assesses core symptoms of depression, anxiety, and side effects of drug treatment on a scale of 0 to 50 with higher scores indicating more severe depression.	NA	The purpose of this proof-of-concept trial is to examine the safety, tolerability, and pharmacokinetics (PK), and preliminary clinical efficacy of CYB004 participants with GAD.	Miami Lakes, Florida, United States, 33016; Atlanta, Georgia, United States, 30331; Decatur, Georgia, United States, 30330; Murray, Utah, United States, 84107	Cybin IRL Limited	Industry (Biotech/Pharma)	Innovative Clinical Research, Inc.; CenExel ACMR; iResearch Atlanta; Cedar Clinical Research
NCT05384678	Acute Dose-dependent Effects of DMT in Healthy Subjects: A Placebo-controlled Cross-over Study	Completed	Phase 1	Healthy	Healthy	1. Experimental - DMT 0.6 mg/min (54mg), 2. Experimental - DMT 1.2 mg/min (108mg), 3. Experimental - DMT 1.8 mg/min (162mg), 4. Experimental - DMT 2.4 mg/min (216mg), 5. Placebo comparator (A Placebo (saline infusion) will be administered), 6. Experimental - DMT 1.2 mg/min + dose titration (A dose rate of 1.2 mg/min (108mg) will be administered with subsequent patient-guided dose titration)	Acute dose-dependent effects of DMT in healthy participants	Drug: N,N-Dimethyltryptamine (54 mg) - A dose rate of 0.6 mg/min will be administered; Drug: N,N-Dimethyltryptamine (108 mg) - A dose rate of 1.2 mg/min will be administered; Drug: N,N-Dimethyltryptamine (162 mg) - A dose rate of 1.8 mg/min will be administered; Drug: N,N-Dimethyltryptamine (216 mg) - A dose rate of 2.4 mg/min will be administered; Drug: Placebo - A Placebo (saline infusion) will…	Drug: N,N-Dimethyltryptamine (54 mg) Drug: N,N-Dimethyltryptamine (108 mg) Drug: N,N-Dimethyltryptamine (162 mg) Drug: N,N-Dimethyltryptamine (216 mg) Drug: Placebo Drug: N,N-Dimethyltryptamine (108 mg) + dose titration	DMT	DMT	0.6 mg/min (54mg), 1.2 mg/min (108mg), 1.8 mg/min (162mg), 2.4 mg/min (216mg), 1.2 mg/min (108mg) + dose titration guided by the patient	Intravenous	All	yes	25 Years to 65 Years (Adult, Older Adult )	25	65	24 (actual)	Primary Purpose: Basic Science Allocation: Randomized Interventional Model: Crossover Assignment Interventional Model Description: 5-period random order, placebo-controlled, double-blind cross-over study with four active substance conditions and placebo: 1. 0.6 mg/min, 2. 1.2 mg/min, 3. 1.8 mg/min, 4. 2.4 mg/min, 5. Placebo. Additionally, a patient-guided titration will be performed at the sixth …	Interventional	2022-11-15 (actual)	2024-03-08 (actual)	2024-03-13 (actual)	Inclusion Criteria: Age between 25 and 65 years old Sufficient understanding of the German language Understanding of procedures and risks associated with the study Willing to adhere to the protocol and signing of the consent form Willing to refrain from the consumption of illicit psychoactive substances during the study Abstaining from xanthine-based liquids from the evenings prior to the study s…	Altered states of consciousness profile (5D-ASC) - 5 Dimensions of Altered States of Consciousness (5D-ASC) consisting of 94 items to be rated on a visual analog scale (0-100 mm), with higher values indicating stronger effects with higher scores representing more intense effects., Subjective effect ratings over time - Participants will be asked by the investigator to repeatedly rate their subject…	States of consciousness questionnaire (SCQ) - Assesses the emergence and intensity of phenomenons occurring in altered states of consciousness on a 6-point Likert scale ranging from 0 ("not at all") to 5 ("extremely") once on each study day, Spiritual Realms Questionnaire - Assesses the spiritual phenomenons elicited by psychedelic substances through 11 main questions to be answered on a total of…	NA	N,N-dimethyltryptamine (DMT) is a naturally-occurring psychedelic substance widely used in recreational and spiritual settings (Ayahuasca). DMT is considered a tool to induce an altered state of consciousness of interest in psychological and psychiatric research. DMT is rapidly metabolized by monoamine oxidase (MAO) A. Therefore, it is inactive when administered orally and has a very short durati…	Basel, Switzerland, 4056	University Hospital, Basel, Switzerland	Academic/Hospitals	Universtity Hospital Basel
NCT05644093	Open-label, Cross-over Study of IM and IV Doses of SPL026 in Healthy, Psychedelic-experienced Participants (Part A: IM and IV Doses) and Participants With Little to no Psychedelic Experience (Part B: IM Dose Only)	Completed	Phase 1	Major Depressive Disorder	Major Depressive Disorder	1. Experimental - Psychedelic Experienced IM then IV crossover (Participants will be dosed with IM SPL026 then IV SPL026 2-3 weeks later.), 2. Experimental - Psychedelic Naive IM dosing only (Participants will be dosed with IM SPL026 one time.)	IM and IV SPL026 evaluation in healthy participants	NA Experimental: Psychedelic Experienced IM then IV crossover. Participants will be dosed with IM SPL026 then IV SPL026 2-3 weeks later.; Experimental: Psychedelic Naive IM dosing only. Participants will be dosed with IM SPL026 one time.; Drug: SPL026 IV; Drug: SPL026 IM	Drug: SPL026 IV Drug: SPL026 IM	SPL026 (DMT fumarate)	DMT	NA	Intravenous, intramuscular	All	yes	25 Years to 65 Years (Adult, Older Adult )	25	65	14 (actual)	Primary Purpose: Treatment Allocation: Non-Randomized Interventional Model: Crossover Assignment Masking: None (Open Label)	Interventional	2023-01-03 (actual)	2023-04-05 (actual)	2023-04-05 (actual)	Inclusion Criteria: Part A only Healthy psychedelic-experienced female or male participants (psychedelic-experienced is defined as having at least 2 previous experiences, with breakthrough, of serotonergic psychedelic drugs, including but not limited to: DMT, ayahausca, LSD, LSA [morning glory seeds], DOI [2,5-Dimethoxy-4- iodoamphetamine], DOB [dimethoxybromoamphetamine], DOC [2,5- Dimethoxy-4-c…	Lab biochemistry [Safety & Tolerability] - Values of potential clinical importance, Incidence of Treatment-Emergent Adverse Events [Safety and Tolerability] - Adverse Events (AEs), Heart Rate [Vital Signs - Safety & Tolerability] - pulse rate will be measured in bpm, Blood Pressure [Vital Signs - Safety & Tolerability] - arterial blood pressure, Temperature [Vital Signs - Safety & Tolerability] -…	Evaluation of plasma levels of DMT - Pharmacokinetic parameter calculation, Mystical Experience Questionnaire (MEQ) - [Pharmacodynamics - Psychometric Scales and Questionnaires] - Compare MEQ between different routes of administration (IV & IM), Challenging Experience Questionnaire (CEQ) - [Pharmacodynamics - Psychometric Scales and Questionnaires] - Compare CEQ between different routes of admini…	NA	Part A: Crossover IM then IV dosing with SPL026 in psychedelic experienced, healthy volunteers. PART B: IM dosing only with SPL026 in less experienced/psychedelic naive, healthy volunteers.	London, United Kingdom	Small Pharma Ltd	Industry (Biotech/Pharma)	Hammersmith Medicines Research
NCT06772753	Investigation of Psychedelic Effects in Psychoactive Substances	Recruiting	Phase 1	Psychedelic Effects in Healthy Volunteers	Healthy	1. Placebo comparator (Participants may receive an inactive placebo during any one of the experimental sessions.), 2. Active comparator - Psilocybin (Participants may receive varying oral psychoactive doses of psilocybin (4-phosphoryloxy-N,N-dimethyltryptamine). Active comparator for psychedelic effects.), 3. Experimental - Other psychoactive drugs (Participants may receive varying oral psychoact…	Psychedelic effects of psychoactive substances in healthy participants	NA Placebo Comparator: Placebo - Participants may receive an inactive placebo during any one of the experimental sessions.; Active Comparator: Psilocybin - Participants may receive varying oral psychoactive doses of psilocybin (4-phosphoryloxy-N,N-dimethyltryptamine); Experimental: Other psychoactive drugs - Participants may receive varying oral psychoactive doses of ketamine, dextromethorphan (D…	Drug: Placebo Drug: Psilocybin Drug: Ketamine Drug: Dextromethorphan (DXM) Drug: Dimethyltryptamine (DMT) Drug: Methylenedioxymethamphetamine (MDMA) Drug: Tetrahydrocannabinol (THC)	DMT	DMT	NA	Oral	All	yes	25 Years to 55 Years (Adult )	25	55	50 (estimated)	Primary Purpose: Basic Science Allocation: Randomized Interventional Model: Parallel Assignment Masking: Triple (Participant, Investigator, Outcomes Assessor)	Interventional	2025-02-05 (actual)	2027-06 (estimated)	2027-12 (estimated)	Inclusion Criteria: Be 25 to 55 years old BMI between 18 and 34 kg/m2 Agree to consume approximately the same amount of caffeine-containing beverage (e.g., coffee, tea) that he/she consumes on a usual morning, before arriving at the research unit on the mornings of drug session days. If the subject does not usually consume caffeinated beverages, he or she must agree not to do so on session days A…	Mystical Experience Questionnaire (MEQ-30) - The MEQ is a 30-item self-report instrument intended to assess psychedelic-specific acute subjective effects of psychoactive drugs. At the end of each experimental session, participants will be instructed to rate each of the items of the MEQ relative to the experiences that the participant encountered during the course of the drug administration sessio…	Drug Effects Questionnaire (DEQ) - The DEQ is a self-report instrument intended to assess a range of psychoactive drug effects. Individual items include ratings of abuse-related drug effects (e.g. drug effect, good effect, bad effect, liking) and behavioral/mood states often associated with drug intoxication. The DEQ will be rated at baseline prior to the first session, and then at the end of eac…	NA	The aim of this double-blind, placebo-controlled, within-subjects study is to determine whether other psychoactive substances can produce experiences akin to those seen with classic psychedelics. Screening involves a medical and psychiatric examination, including blood draw, history and physical, interviews, and questionnaires. Eligible participants will then be asked to complete up to 6 experime…	Baltimore, Maryland, United States, 21218	Johns Hopkins University	Academic/Hospitals	Johns Hopkins Center for Psychedelic and Consciousness Research
NCT05553691	An Open-Label Study Investigating the Safety, Tolerability, Pharmacokinetics, Pharmacodynamics & Exploratory Efficacy of Intravenous SPL026 Drug Product (DMT Fumarate) Alone or in Combination With SSRIs in Patients With Major Depressive Disorder	Completed	Phase 1	Major Depressive Disorder	Major Depressive Disorder	1. Test cohort (Patients who are currently taking an SSRI that is not effective in fully relieving their depression (prescribed outside of study). Patients will be administered a single dose of SPL026 by intravenous infusion.), 2. Control cohort (Patients who are not currently taking any pharmacological treatment for their depression. Patients will be administered a single dose of SPL026 by intra…	Safety, tolerability, exploratory efficacy of SPL026 for MDD	NA Experimental: Test Cohort - Patients who are currently taking an SSRI that is not effective in fully relieving their depression (prescribed outside of study). Patients will be administered a single dose of SPL026 by intravenous infusion.; Experimental: Control Cohort - Patients who are not currently taking any pharmacological treatment for their depression. Patients will be administered a sing…	Drug: SPL026	SPL026 (DMT fumarate)	DMT	NA	Intravenous	All	no	18 Years and older (Adult, Older Adult )	18	NA	18 (actual)	Primary Purpose: Treatment Allocation: Non-Randomized Interventional Model: Parallel Assignment Interventional Model Description: Test Cohort of patients already taking an SSRI for their depression, compared to the Control Cohort who are not already taking an SSRI. All patients will receive SPL026. Masking: None (Open Label)	Interventional	2022-12-13 (actual)	2023-08-03 (actual)	2023-08-03 (actual)	Inclusion Criteria: MDD diagnosis Previously tried at least one approved method of treatment for their depression No monoamine oxidase-inhibitor class antidepressants for at least 3 months Deemed healthy on the basis of a clinical history, physical examination, ECG, vital signs, laboratory tests of blood and urine No psychedelic drug use in the 6 months before dosing until the end of the study Wi…	Safety & tolerability: Adverse Events (AEs), Lab biochemistry, Electrocardiogram - QTcX intervals, Suicidal Ideation - Columbia-Suicide Severity Rating Scale, Vital signs - Heart Rate, Blood pressure, Temperature	Evaluation of plasma levels of DMT - Pharmacokinetic parameter calculation in the Test Cohort compared to the Control Cohort, Mystical Experience Questionnaire (MEQ) - MEQ in the Test Cohort compared to the Control Cohort, Challenging Experience Questionnaire (CEQ) - CEQ in the Test Cohort compared to the Control Cohort, Ruminative Responses Scale (RRS) - RRS in the Test Cohort compared to the Co…	Exploratory efficacy: Montgomery-Åsberg Depression Rating Scale (MADRS) - MADRS in the Test Cohort compared to the Control Cohort	The main aim of the study is to test the safety and tolerability of single doses of SPL026 (N,N-dimethyltryptamine [DMT] fumarate, a psychedelic tryptamine) in patients currently taking a selective serotonin reuptake inhibitor (SSRI) for their depression, but for whom the SSRI is not fully relieving their depression.	Manchester, Greater Manchester, United Kingdom, M13 9NQ; Liverpool, Prescot, United Kingdom, L34 1BH	Small Pharma Ltd	Industry (Biotech/Pharma)	Mac Clinical Research; MAC Clinical Research
NCT04673383	A Double-blind, Randomised, Placebo-controlled Study of Intravenous Doses of SPL026 (DMT Fumarate), a Serotonergic Psychedelic, in Healthy Subjects (Part A) and Patients With Major Depressive Disorder (Part B)	Completed	Phase 1	Major Depressive Disorder	Major Depressive Disorder	1. Experimental - Healthy volunteers (active) (SPL026 to be administered by IV injection), 2. Experimental - Healthy volunteers (placebo) (SPL026-matched placebo to be administered by IV injection), 3. Experimental - Patients (active) (SPL026 to be administered by IV injection), 4. Experimental - Patients (placebo) (SPL026-matched placebo to be administered by IV injection)	Safety and tolerability of SPL026 in healthy participants and MDD patients	NA Experimental: Healthy volunteers (active) - SPL026 to be administered by IV injection; Experimental: Healthy volunteers (placebo) - SPL026-matched placebo to be administered by IV injection; Experimental: Patients (active) - SPL026 to be administered by IV injection; Experimental: Patients (placebo) - SPL026-matched placebo to be administered by IV injection; Drug: SPL026; Drug: Placebo	Drug: SPL026 Drug: Placebo	SPL026 (DMT fumarate)	DMT	NA	Intravenous	All	yes	18 Years and older (Adult, Older Adult )	18	NA	66 (actual)	Primary Purpose: Treatment Allocation: Randomized Interventional Model: Parallel Assignment Masking: Quadruple (Participant, Care Provider, Investigator, Outcomes Assessor) Masking Description: RCT	Interventional	2021-02-04 (actual)	2022-10-01 (actual)	2022-12-22 (actual)	Inclusion Criteria: Normotensive male or female, deemed healthy on the basis of a clinical history, physical examination, ECG, vital signs, laboratory tests of blood and urine, Mini-International Neuropsychiatric Interview (MINI) and Beck Scale for Suicidal Ideation (BSS); willing to follow the contraception requirements of the trial; willing to refrain from psychedelic drug use (excluding the st…	Safety and tolerability in healthy volunteers - Safety and tolerability measured by lab biochemistry, adverse events and intensity rating scale to measure tolerability of the psychedelic experience, Efficacy of SPL026 in MDD patients with moderate to severe depression - Montgomery-Åsberg Depression Rating Scale (MADRS) score (where 7 - 19 is mild depression, 20 - 34 is moderate depression, and >3…	NA	NA	2-part study. Part A in psychedelic-naïve healthy volunteers. Part B in patients with MDD who score moderate-severe on Ham-D. Healthy volunteers will receive a single dose of SPL026 in a dose-escalation parallel group study. Patients will receive up to 2 single doses of SPL026, 2 weeks apart. Dose 1 will be randomised double-blind with placebo. Dose 2 will be open label, active SPL026. SPL026 wil…	Liverpool, United Kingdom, L34 1BH; London, United Kingdom	Small Pharma Ltd	Industry (Biotech/Pharma)	MAC Clinical Research; Hammersmith Medicines Research
NCT02914769	Antidepressant Effects of Ayahuasca: a Randomized Placebo Controlled Trial in Treatment Resistant Depression	Completed	Phase 1	Major Depression	Major Depression	1. Ayahuasca, 2. Placebo	Efficacy of ayahuasca in treatment-resistant depression	NA Experimental: Ayahuasca. Patients will receive a single dose of ayahuasca., Placebo Comparator: placebo. Patients will receive a single dose of a passive placebo.; Drug: Ayahuasca; Drug: placebo	Drug: Ayahuasca; Drug: placebo	Ayahuasca	Ayahuasca	NA	Oral	All	yes	18 Years to 60 Years (Adult )	18	60	35 (actual)	Primary Purpose: Treatment Allocation: Randomized Interventional Model: Parallel Assignment Masking: Triple (Participant, Care Provider, Investigator)	Interventional	February 2014	2016-12 (actual)	2016-12 (actual)	Inclusion Criteria: Age: 18-60 years old; Diagnostic of major depressive disorder (DSM-IV); At least two previous unsuccessful antidepressant medications; Current depressive episode (HAM-D >= 17). Exclusion Criteria: History of psychosis; Present or past history of bipolar disorder or schizophrenia; Diagnosis of current clinical disease, based on history, physical examination and routine hematolo…	Hamilton Depression Rating Scale (HAM-D) Effect Seven Days After Dosing (D7) - changes in depression severity, assessed by the Hamilton Depression Rating Scale (HAM-D) scale, from baseline to 7 days after dosing. Minimum and maximum scores are 0 and 50, respectively. Although the HAM-D form lists 21 items, the scoring is based on the first 17. Eight items are scored on a 5-point scale, ranging fr…	Montgomery-Asberg Depression Rating Scale (MADRS) Effect at D1, D2 and D7 - changes in depression severity, assessed by Montgomery-Asberg Depression Rating Scale (MADRS scale), from baseline to 1 day, 2 days, and 7 days after dosing. Lower MADRS score indicates less severe depression (better outcome)., Number of Participants With Reduction of 50% or More in Hamilton Depression Rating Scale (HAM-D…	NA	1) Background The therapeutic effectiveness of currently available antidepressant is low. Less than 50% of the patients achieve remission after single treatment, and about 30% after four different treatments. Besides low response rates, pharmacological treatment are associated with several side effects and response onset is usually long (~2-3 weeks). Thus, great effort has been made to the develo…	Natal, Rio Grande Do Norte, Brazil, 59012-300	Universidade Federal do Rio Grande do Norte	Academic/Hospitals	Draulio B de Araujo
NCT06150859	Efficacy of Ayahuasca in Concert With Psychotherapy to Decrease the Severity of Grief	Enrolling by invitation	Phase 2	Bereavement	Bereavement	1. Ayahuasca + Psycotherapy, 2. Psychotherapy, 3. No treatment	Efficacy of ayahuasca with psychotherapy to decrease grief severity	Two ayahuasca administrations (0.75 mg/kg DMT), after 3rd and 6th therapeutic session. Ayahuasca is a psychoactive mixture of plants which contains DMT as an active principle.; Drug: Ayahausca-Assisted psychotherapy Behavioral: Constructivist Psychotherapy Other: No treatment	Drug: Ayahausca-Assisted psychotherapy Control Behavioral: Constructivist Psychotherapy Control Other: No treatment	Ayahuasca	Ayahuasca	Two ayahuasca administrations (0.75 mg/kg DMT), after 3rd and 6th therapeutic session.	NA	All	yes	18 Years to 65 Years (Adult, Older Adult )	18	65	84 (estimated)	Primary Purpose: Prevention Allocation: Non-Randomized Interventional Model: Parallel Assignment Masking: None (Open Label)	Interventional	2021-10-15 (actual)	2024-04-15 (estimated)	2024-06-15 (estimated)	Inclusion Criteria: Experienced the loss of a first- degree relative not more than 12 months prior to enrollment as indicated by self-report. Scores up to 40 in the Texas Revised Inventory of Grief (TRIG). Exclusion Criteria: Pregnant or breastfeeding women. Hypertension (systolic blood pressure above 140 mm, diastolic above 90 mm and heart rate above 100 bpm). History of psychotic disorder (Axis…	Change in the severity of grief symptoms - Change in grief severity is measured by the present scale of Texas- Revised Grief Inventory (TRIG), a measure of normal grief symptoms. For the TRIG the minimum units are 0 and Maximum units on the total scale are 65. The higher the number on the TRIG, the more severe the symptoms.	Prevalence of Persisten Complex Bereavement (PCBD) and prolonged Grief Symptoms (PGD). - Measured using the Traumatic Grief Inventory self-report version (TGI-SR). The TGI-SR is a 18-item self-report measure to assess symptoms of Persistent Complex Bereavement Disorder (PCBD) included in Diagnostic and Statistical Manual of Mental Disorders (DSM)-5 and Prolonged Grief Disorder (PGD). A score of ≥…	Individual's quality of life - Measured using the World Health Organization Quality of Life-Bref (WHO-qol-BREF). The WHO-qol-BREF has 26 items rated on 4 answer options. Only subscales on physical health, pshychological health and social relationships were included in this study. Higher scores indicate a better subjective QOL., Posttraumatic Growth - Measured using the Posttraumatic Growth Invent…	Grief is a deep and intense sorrow caused by the loss of someone loved. Although every person could benefit from support, only a substantial minority of bereaved people experience severe, persistent and disabling grief (PCBD), requiring treatment one year after the death of a loved one. However, pharmacotherapy alone has not proven to be effective, and while psychological interventions for prolon…	Barcelona, Spain, 08253	Beckley Med Foundation	Academic/Hospital	Institut de Recerca Holistica de Montserat (Irehom)
NCT05894902	Open-Label Dose-Ranging Study of Oral SM-001 in Healthy Adults	Unknown status * (* Study has passed its completion date and status has not been verified in more than two years.)	Phase 1	Major Depression; Post Traumatic Stress Disorder	Major Depression; Post Traumatic Stress Disorder	1. Low dose group (0.25ml/kg body weight SM-001), 2. Medium dose group (0.5ml/kg body weight SM-001), 3. High dose group (1.5ml/kg body weight SM-001)	Dose-ranging study of SM-001 in healthy participants	Active Comparator: Open label Phase I safety & dose finding study: low dose group 4 study participants will receive a low oral dose (0.5 mL/Kg) of SM-001. The Investigational New Drug SM-001 is formulated as a hot water decoction of two proprietary clonal cultivars of the Peruvian plants, Banisteriopsis caapi (BC) and Psychotria viridis (PV).; Active Comparator: Open label Phase I safety & dose f…	Drug: SM-001 low dose; Drug: SM-001 medium dose; Drug: SM-001 high dose	SM-001 (ayahuasca-like botanical)	Ayahuasca	0.5 mL/Kg, 1.0 mL/Kg, 2.0 mL/Kg	Oral	All	yes	25 Years to 65 Years (Adult, Older Adult )	25	65	12 (estimated)	Primary Purpose: Treatment Allocation: Randomized Interventional Model: Sequential Assignment Interventional Model Description: Subjects will be consecutively accrued to one of three study groups, starting at the lowest dose, Level 1 ("low" dose), and proceeding to the next higher dose level. Each subject will receive one dose of the Study Drug orally at the Clinical Study Site, according to thei…	Interventional	2023-10-01 (estimated)	2024-04-30 (estimated)	2024-06-30 (estimated)	Inclusion Criteria: Healthy adults: men and women ages 25-65 years of age Previous experience with a psychedelic drug Vital Signs within normal limits for temperature (oral), respiratory rate, heart rate Normal blood pressure (for age) in the absence of antihypertensive drugs Normal complete blood count and differential, platelets, coagulation ((PT/PTT) Liver function tests ≤ 1.5X upper limits of…	Primary Objective - To evaluate safety and tolerability of SM-001 in healthy adults following a single oral dose, at one of three different dose levels. The Incidence of Treatment-Emergent Adverse Events will be assessed using the Common Terminology Criteria for Adverse Events (CTCAE). Percentage of participants with at least one safety event [Time Frame: Baseline up to Day 28 ] Safety will be ev…	Short-term psychological impact - To assess short-term psychological impact of a single dose of SM-001 at three different dose levels in healthy adults by asking each study subject to complete a questionnaire called the Hallucinogenic Rating Scale 24 hours after the single experimental drug session., Longer-term psychological impact - To assess longer-term psychological impact of a single dose of…	NA	The Investigational New Drug SM-001 is formulated as a hot water decoction of two clonal cultivars of the Peruvian plants, Banisteriopsis caapi (BC) and Psychotria viridis (PV). It represents a modern formulation of an ancient Amazonian botanical medicine, "ayahuasca" ("vine of the soul") that is used by many native South American indigenous and mestizo groups for both religious and medicinal pur…	Seattle, Washington, United States, 98102	Advanced Integrative Medical Science Institute	Academic/Hospitals	AIMS Institute	Slightly diffferent doses mentioned in the 'Detailed Description' section: ". In the presence of the Clinical Investigator(s), each subject will receive a single dose of SM-001, administered at the Clinical Study Site as a liquid at one of three dose levels: 0.25, 0.5, or1.5 ml SM-001 per kg body weight". The values included in the 'Dose' column are taken from the 'Arms and Interventions' section…	Slightly diffferent doses mentioned in the 'Detailed Description' section: ". In the presence of the Clinical Investigator(s), each subject will receive a single dose of SM-001, administered at the Clinical Study Site as a liquid at one of three dose levels: 0.25, 0.5, or1.5 ml SM-001 per kg body weight".
